# Supplementary material for: Spatio-temporal regulation of concurrent developmental processes by generic signaling downstream of chemokine receptors
Source: eLife. 2018 Jun 6;7:e33574. doi: 10.7554/eLife.33574 (PMC5990360; doi:10.7554/eLife.33574)
Supplement: Figure 1—source data 1. — The data shows that the expression of Cxcr4b together with Cxcl12a can reverse the phenotype of displaced endoderm in Cxcr4a morphants. Three biological replicates are presented. [file elife-33574-fig1-data1.xlsx]

## Sheet: B
data refers to the graph in figure 1B
numbers represent the displacement of the endoderm from the forerunner cells in micrometers
Biological replicate1			morpholino injected	control Mo	cxcr4a MO	cxcr4a MO	cxcr4a MO
			RNA injected	control rna	control rna	cxcr4a	ccr7, ccl19
				20.64	55.9	0	0
				67.945	55.04	63.64	0
				0	0	45.58	0
				0	0	0	0
				17.2	0	45.58	0
				19.78	193.5	0	0
				55.44	59.34	0	0
				0	96.32	18.06	0
				0	27.52	0	0
				46.44	0	0	0
				31.82	104.92	0	0
				0	47.3	0	0
				0	56.76	57.62	0
				0	59.34	0
				0	32.68	0
				0	112.66	0
					128.14	0
					69.66	0
					70.52	0
					72.24	29.24
					45.58	65.36
Biological replicate2			morpholino injected	control Mo	cxcr4a MO	cxcr4a MO	cxcr4a MO
			RNA injected	control rna	control rna	cxcr4a	ccr7, ccl19
				0	0	88.85	0
				0	58.05	0	0
				0	58.06	0	0
				0	131.58	64.5	0
				0	78.69	0	0
				0	113.52	0	0
				0	25.83	46.44	0
				0	81.27	0	0
				0	33.54	112.23	0
				0	139.32	0	0
				16.77	82.56	0	0
				67.08	0	0	0
				0	36.12	0	0
				0	91.59	0	0
				0		41.28	0
				0		0	0
				0		78.69
Biological replicate3			morpholino injected	control Mo	cxcr4a MO	cxcr4a MO	cxcr4a MO
			RNA injected	control rna	control rna	cxcr4a	ccr7, ccl19
				0	71.38	17.2	0
				30	0	0	0
				21.5	59.34	0	0
				47.3	77.4	0	0
				0	116.1	0	0
				0	0	0	0
				14.62	0	0	0
				0	0	76.54	0
				0	114.38	0	0
				0	100	0	0
				36.98	43.86	76.54	0
				29.24	39.56	0	0
				34.4	74.8	0	0
				0	94.6	0	0
						0	0
						36.9	0
						0	0
						0
						0
