# Supplementary material for: Spatio-temporal regulation of concurrent developmental processes by generic signaling downstream of chemokine receptors
Source: eLife. 2018 Jun 6;7:e33574. doi: 10.7554/eLife.33574 (PMC5990360; doi:10.7554/eLife.33574)
Supplement: Figure 2—source data 1. — Source data contains two files, Figure 2—source data 1A contains the results of the measured displacement of endoderm from forerunner cells under different experimental conditions. The data shows that the expression of Ccr9 together with Ccl25 can reverse the phenotype of displaced endoderm in Cxcr4a morphants. Figure 2—source data 1B contains data showing that expression of Ccr7 together with Ccl19 can reverse the phenotype of displaced endoderm in Cxcr4a morphants. Three biological replicates are presented for both the experiments. [file elife-33574-fig2-data1.xlsx]

## Sheet: Figure 2A_source data 1
data refers to the graph in figure 2A
numbers represent the displacement of the endoderm from the forerunner cells in micrometers
Biological replicate1			morpholino injected	control Mo	cxcr4a MO	cxcr4a MO	cxcr4a MO
			RNA injected	control rna	control rna	cxcr4a	ccr9, ccl25
				0	87.72	111.8	0
				182.32	0	0	0
				66.22	0	0	0
				95.46	35.267	0	0
				129.86	0	41.28	61.92
				85.14	49.02	0	0
				43	0	55.9	70.52
				62.78	0	114.165	0
				59.34	0	0	0
				0	0	0	0
				0	0	73.1	0
				122.98	0	0	0
				94.6	43.86	0	0
				43.6	46.44	71.38	0
				93.74	0		51.6
				145.34	0		0
				74.8			95.46
							0
							0
							62.78
							98.9
							60.2
Biological replicate 2			morpholino injected	control Mo	cxcr4a MO	cxcr4a MO	cxcr4a MO
			RNA injected	control rna	control rna	cxcr4a	ccr9, ccl25
				64.5	98.04	92.02	0
				0	0	75.86	79.12
				82.56	0	0	0
				106.64	0	55.9	0
				0	0	61.06	86.6
				59.34	0	0	0
				86.86	52.46	135.88	0
				90.82	51.6	112.66	56.67
				92.02	0	64.5	0
				77.4	67.94	0	0
				37.84	0		0
				109.224			49.02
							0
							0
							0
							0
Biological replicate 3			morpholino injected	control Mo	cxcr4a MO	cxcr4a MO	cxcr4a MO
			RNA injected	control rna	control rna	cxcr4a	ccr9, ccl25
				0	67.08	0	0
				79.95	0	60.63	0
				147.92	0	0	0
				122.55	82.56	121.26	0
				79.98	41.28	104.94	0
				78.69	0	0	0
				0	0	0	0
				0	0	139.32	0
				64.54	0	33.5	50.31
				42.57	0	0	0
				67.08	0	76.11	59.34
				41.28	0	0	43.86
				0	0	110.94	0
				0	50.31	0	0
					0	98.04	0
					0	0
					0	0
					0	0
						0

## Sheet: Figure 2B_source data 1
data refers to the graph in figure 2B
numbers represent the displacement of the endoderm from the forerunner cells in micrometers
Biological replicate1			morpholino injected	control Mo	cxcr4a MO	cxcr4a MO	cxcr4a MO
			RNA injected	control rna	control rna	cxcr4a	ccr7, ccl19
				30100	45580	48160	24080
				53320	46440	79980	65360
				23220	125560	114380	79120
				0	88580	130720	100620
				0	123840	49880	51600
				0	85140	61920	79980
				0	111800	43860	32680
				0	61920	120400	71380
				0	161680	79980	61920
				0	84280	104920	0
				0	108360	135880	0
				0	76540	0	0
				0	0	0	0
				0	0	0	0
				0	0	0	0
				0			0
Biological replicate2			morpholino injected	control Mo	cxcr4a MO	cxcr4a MO	cxcr4a MO
			RNA injected	control rna	control rna	cxcr4a	ccr7, ccl19
				0	118680	43000	114380
				0	54180	0	0
				12900	142760	57620	14620
				0	83420	0	109220
				0	58480	129	102340
				0	0	74820	105780
				0	190920	0	58480
				0	0	0	0
				0	47300	0	0
				0	98900	0	0
				0	116100	0	61920
					86000	91160	30100
					0	0	0
					0	0	0
					22360	0	67940
					65360	91160	144480
Biological replicate3			morpholino injected	control Mo	cxcr4a MO	cxcr4a MO	cxcr4a MO
			RNA injected	control rna	control rna	cxcr4a	ccr7, ccl19
				0	59340	0	0
				0	99760	70520	0
				0	74820	96320	79120
				0	98900	38700	103200
				0	58480	0	20640
				0	87720	132440	65790
				0	112660	119540	0
				0	0	65360	0
				0	92880	0	64500
				0	0	0	43860
				0	86000	0
				0		0
				0		123840
						0
