# Supplementary material for: Spatio-temporal regulation of concurrent developmental processes by generic signaling downstream of chemokine receptors
Source: eLife. 2018 Jun 6;7:e33574. doi: 10.7554/eLife.33574 (PMC5990360; doi:10.7554/eLife.33574)
Supplement: Figure 3—source data 1. — Figure 3—source data 1B contains data showing that Cxcr4a can direct PGCs towards the Cxcl12b-expressing half. Figure 3—source data 1C contains data showing that Ccr9 can direct PGCs toward the Ccl25 expressing half. Figure 3—source data 1D contains data showing that Ccr7 can direct PGCs toward Ccl19 expressing half. Three biological replicates are presented for each experiment. [file elife-33574-fig3-data1.xlsx]

## Sheet: B
data refers to the graph in figure 3B
Biological replicate1		injected RNA	controlRNA						CXCR4b					CXCR4a
			controlRNA						CXCL12a					CXCL12b
			PGCs inside	PGCs outside	total no. of PGCs	%PGCs inside		PGCs inside	PGCs outside	total no. of PGCs	%PGCs inside		PGCs inside	PGCs outside	total no. of PGCs	% PGCs inside
			4	3	7	57.1429		27	0	27	100		8	0	8	100
			2	9	11	18.1818		17	0	17	100		33	6	39	84.6154
			13	4	17	76.4706		11	0	11	100		24	0	24	100
			4	15	19	21.0526		25	3	28	89.2857		28	0	28	100
			8	11	19	42.1053		21	0	21	100		15	0	15	100
			9	9	18	50		8	0	8	100		28	0	28	100
			0	8	8	0		38	0	38	100		total		414
			4	12	16	25		15	0	15	100
			total		564			13	0	13	100
								18	0	18	100
								17	3	20	85
								28	0	28	100
								22	0	22	100
								total		595
Biological replicate2		injected RNA	controlRNA						CXCR4b					CXCR4a
			controlRNA						CXCL12a					CXCL12b
			PGCs inside	PGCs outside	total no. of PGCs	%PGCs inside		PGCs inside	PGCs outside	total no. of PGCs	%PGCs inside		PGCs inside	PGCs outside	total no. of PGCs	% PGCs inside
			1	2	3	33.3333		28	0	28	100		5	0	5	100
			0	19	19	0		46	0	46	100		15	0	15	100
			7	12	19	36.8421		17	0	17	100		6	4	10	60
			16	3	19	84.2105		22	0	22	100		14	0	14	100
			13	11	24	54.1667		20	0	20	100		total		44
			7	12	19	36.8421		10	4	14	71.4286
			10	3	13	76.9231		total		147
			10	5	15	66.6667
			10	0	10	100
			0	4	4	0
			7	9	16	43.75
			total		161
Biological replicate3
		injected RNA	controlRNA						CXCR4b					CXCR4a
			controlRNA						CXCL12a					CXCL12b
			PGCs inside	PGCs outside	total no. of PGCs	%PGCs inside		PGCs inside	PGCs outside	total no. of PGCs	%PGCs inside		PGCs inside	PGCs outside	total no. of PGCs	% PGCs inside
			10	0	10	100		22	0	22	100		16	0	16	100
			0	12	12	0		16	0	16	100		21	0	21	100
			10	0	10	100		10	0	10	100		26	4	30	86.6667
			6	4	10	60		6	0	6	100		15	6	21	71.4286
			5	4	9	55.5556		8	0	8	100		35	2	37	94.5946
			3	16	19	15.7895		13	0	13	100		16	0	16	100
			11	4	15	73.3333		19	0	19	100		14	19	33	42.4242
			10	14	24	41.6667		16	0	16	100		9	0	9	100
			8	0	8	100		13	0	13	100		30	4	34	88.2353
			9	2	11	81.8182		27	0	27	100		11	0	11	100
			13	0	13	100		28	4	32	87.5		total		228
			10	0	10	100		total		182
			8	7	15	53.3333
			6	9	15	40
			16	12	28	57.1429
			13	10	23	56.5217
			0	21	21	0
			16	19	35	45.7143
			total		288

## Sheet: C
data refers to the graph in figure 3C
Biological replicate1		injected RNA	controlRNA						CXCR4b
			controlRNA						CXCL12a					CCR9b CCL25a
			PGCs inside	PGCs outside	total no. of PGCs	%PGCs inside		PGCs inside	PGCs outside	total no. of PGCs	%PGCs inside		PGCs inside	PGCs outside	total no. of PGCs	% PGCs inside
			7	0	7	0		20	0	20	0		10	2	12	16.6667
			10	1	11	9.09091		12	0	12	0		20	6	26	23.0769
			7	10	17	58.8235		29	0	29	0		10	5	15	33.3333
			9	7	16	43.75		32	0	32	0		9	0	9	0
			51	13	64	20.3125		15	9	24	37.5		21	0	21	0
			10	1	11	9.09091		7	0	7	0		sum		83
			8	8	16	50		20	0	20	0
			20	13	33	39.3939		sum		144
			3	6	9	66.6667
			6	7	13	53.8462
			8	7	15	46.6667
			9	10	19	52.6316
			sum		231
Biological replicate2		injected RNA	controlRNA						CXCR4b
			controlRNA						CXCL12a					CCR9b CCL25a
			PGCs inside	PGCs outside	total no. of PGCs	%PGCs inside		PGCs inside	PGCs outside	total no. of PGCs	%PGCs inside		PGCs inside	PGCs outside	total no. of PGCs	% PGCs inside
			16	13	29	55.1724		5	0	5	100		7	2	9	77.7778
			2	2	4	50		6	0	6	100		12	3	15	80
			0	6	6	0		4	0	4	100		11	3	14	78.5714
			8	0	8	100		6	0	6	100		4	0	4	100
			16	13	29	55.1724		25	0	25	100		12	0	12	100
			0	4	4	0		9	0	9	100		11	0	11	100
			18	11	29	62.069		7	0	7	100		17	0	17	100
			4	0	4	100		9	0	9	100		20	0	20	100
			sum		113			13	0	13	100		31	13	44	70.4545
								15	0	15	100		0	11	11	0
								8	0	8	100		4	1	5	80
								6	0	6	100		11	0	11	100
								12	0	12	100		sum		173
								17	0	17	100
								4	0	4	100
								6	0	6	100
								14	0	14	100
								6	0	6	100
								24	3	27	88.8889
								sum		199
Biological replicate3		injected RNA	controlRNA						CXCR4b
			controlRNA						CXCL12a					CCR9b CCL25a
			PGCs inside	PGCs outside	total no. of PGCs	%PGCs inside		PGCs inside	PGCs outside	total no. of PGCs	%PGCs inside		PGCs inside	PGCs outside	total no. of PGCs	% PGCs inside
			5	2	7	40		12	0	12	100		17	8	25	68
			2	13	15	13.3333		28	2	30	93.3333		30	3	33	90.9091
			2	17	19	10.5263		20	0	20	100		10	0	10	100
			0	9	9	0		30	0	30	100		12	3	15	80
			20	11	31	64.5161		26	0	26	100		44	8	52	84.6154
			0	16	16	0		12	0	12	100		20	3	23	86.9565
			12	0	12	100		30	0	30	100		15	6	21	71.4286
			7	9	16	43.75		13	0	13	100		30	6	36	83.3333
			3	3	6	50		26	0	26	100		30	5	35	85.7143
			8	5	13	61.5385		24	0	24	100		4	3	7	57.1429
			sum		144			sum		223			19	2	21	90.4762
			total sum of PGCs=488					total sum of PGCs=566					sum		278
													total sum of PGCs=534

## Sheet: D
data refers to the graph in figure 3D
			controlRNA						CXCR4b
Biological replicate1		injected RNA	controlRNA						CXCL12a				CCR7 CCL19
			PGCs inside	PGCs outside	total no. of PGCs	%PGCs inside		PGCs inside	PGCs outside	total no. of PGCs	%PGCs inside		PGCs inside	PGCs outside	total no. of PGCs	% PGCs inside
			15	12	27	55.5556		4	0	4	100		16	0	16	100
			21	6	27	22.2222		9	0	9	100		14	15	29	48.2759
			0	15	15	100		35	0	35	100		12	3	15	80
			0	3	3	100		11	0	11	100		0	33	33	0
			sum		72			20	0	20	100		8	0	8	100
								22	5	27	81.4815		sum		101
								sum		106
			controlRNA						CXCR4b
Biological replicate2		injected RNA	controlRNA						CXCL12a				CCR7 CCL19
			PGCs inside	PGCs outside	total no. of PGCs	%PGCs inside		PGCs inside	PGCs outside	total no. of PGCs	%PGCs inside		PGCs inside	PGCs outside	total no. of PGCs	% PGCs inside
			0	8	8	0		0	23	23	0		18	0	18	100
			0	6	6	100		39	0	39	100		20	9	29	68.9655
			5	18	23	78.2609		12	0	12	100		6	0	6	100
			sum		37					74			16	10	26	61.5385
													sum		79
			controlRNA						CXCR4b
Biological replicate3		injected RNA	controlRNA						CXCL12a				CCR7 CCL19
			PGCs inside	PGCs outside	total no. of PGCs	%PGCs inside		PGCs inside	PGCs outside	total no. of PGCs	%PGCs inside		PGCs inside	PGCs outside	total no. of PGCs	% PGCs inside
			6	0	6	100		4	4	8	50		19	19	38	50
			8	5	13	38.4615		0	24	24	0		6	0	6	100
			3	13	16	81.25		23	0	23	100		17	0	17	100
			15	6	21	28.5714		19	0	19	100		18	0	18	100
			8	2	10	20		26	0	26	100		26	10	36	72.2222
			14	13	27	48.1481		9	0	9	100		26	0	26	0
			20	24	44	54.5455		7	0	7	100		26	0	26	100
			8	0	8	0		sum		116			25	4	29	86.2069
			sum		145								16	0	16	100
													20	3	23	86.9565
													0	16	16	0
													sum		251
