# Supplementary material for: Spatio-temporal regulation of concurrent developmental processes by generic signaling downstream of chemokine receptors
Source: eLife. 2018 Jun 6;7:e33574. doi: 10.7554/eLife.33574 (PMC5990360; doi:10.7554/eLife.33574)
Supplement: Figure 3—figure supplement 1—source data 1. — Three biological replicates are presented for each experiment. [file elife-33574-fig3-figsupp1-data1.xlsx]

## Sheet: B
	raw data referes to the graph in figure3_figure supplement1
Biological replicate1		injected RNA			control					Ccr9-5pg, Ccl25-25pg					Ccr9-20pg, ccl25-25pg					Ccr9-50pg, ccl25-25pg
in = PGCs inside ligand expressing area					in	out	total	% in		in	out	total	% in		in	out	total	% in		in	out	total	% in
out = PGCs outside ligand expressing area					10	13	23	43.4783		14	15	29	48.2759		20	0	20	100		10	14	24	41.6667
% in= % PGCs in ligand expressing area					3	4	7	42.8571		10	0	10	100		14	0	14	100		9	0	9	100
					0	7	7	0		15	0	15	100		5	0	5	100		28	0	28	100
					4	1	5	80				54			7	3	10	70		9	0	9	100
					16	4	20	80							13	3	16	81.25		8	0	8	100
					7	4	11	63.6364							13	3	16	81.25		14	0	14	100
					10	12	22	45.4545							3	2	5	60				92
					4	0	4	100							29	1	30	96.6667
					14	1	15	93.3333							14	0	14	100
					2	12	14	14.2857							13	0	13	100
					1	13	14	7.14286									143
							142
Biological replicate2		injected RNA			control					Ccr9-5pg, Ccl25-25pg					Ccr9-20pg, ccl25-25pg					Ccr9-50pg, ccl25-25pg
					in	out	total	% in		in	out	total	% in		in	out	total	% in		in	out	total	% in
					12	7	19	63.1579		15	5	20	75		24	0	24	100		28	2	30	93.3333
					3	4	7	42.8571		14	2	16	87.5		18	3	21	85.7143		14	0	14	100
					3	6	9	33.3333		0	14	14	0		6	0	6	100		23	0	23	100
					4	4	8	50		13	0	13	100		16	0	16	100		12	7	19	63.1579
					17	13	30	56.6667				63			23	0	23	100		6	0	6	100
							73										90					92
Biological replicate3		injected RNA			control					Ccr9-5pg, Ccl25-25pg					Ccr9-20pg, ccl25-25pg					Ccr9-50pg, ccl25-25pg
					in	out	total	% in		in	out	total	% in		in	out	total	% in		in	out	total	% in
					14	0	14	100		16	5	21	76.1905		9	0	9	100		16	0	16	100
					2	8	10	20		13	12	25	52		16	2	18	88.8889		19	0	19	100
					2	8	10	20		3	0	3	100		21	0	21	100		4	2	6	66.6667
							0	#DIV/0!		18	12	30	60		9	1	10	90		5	2	7	71.4286
							0	#DIV/0!		3	13	16	18.75				58			10	4	14	71.4286
							34	0				95										62
