# Supplementary material for: Spatio-temporal regulation of concurrent developmental processes by generic signaling downstream of chemokine receptors
Source: eLife. 2018 Jun 6;7:e33574. doi: 10.7554/eLife.33574 (PMC5990360; doi:10.7554/eLife.33574)
Supplement: Figure 4—source data 1. — Figure 4—source data 1B shows that expression of Cxcr4a together with Cxcl12b lead to a reduction in the area of goosecoid expression. Figure 4—source data 1C shows that expression of Cxcr4b together with Cxcl12a lead to a reduction in the area of goosecoid expression. Figure 4—source data 1D shows that expression of Ccr9 together with Ccl25 lead to a reduction in the area of goosecoid expression. A minimum of three biological replicates are presented for each experiment. [file elife-33574-fig4-data1.xlsx]

## Sheet: B
data refers to the graph in figure 4B
nuber of pixels showing gfp expression above autothreshold
Biological replicate1		injected RNA	un-injected	control RNA beta-cat	CXCR4a,CXCl12b beta-cat
			4091985	14712220	63495
			6155190	15886240	3595755
			4789155	15733500	32385
			4589490	5900445	3135480
			4603770	9336570	3613095
			6382395	15165620	4830210
			3802305	11684860	11064960
			4085865	7349610	7147650
			4917675	5096685	6318645
			3432555
Biological replicate2		injected RNA	un-injected	control RNA beta-cat	CXCR4a,CXCl12b beta-cat
			6389535	4906965	389385
			5037780	6953850	352155
			4777680	5951955	4810065
			5418495	21420	2315145
			4052460	4015485	9969990
			3891045	4360500	2893995
			4124370	20771540	867765
Biological replicate3		injected RNA	un-injected	control RNA beta-cat	CXCR4a,CXCl12b beta-cat
			8577690	10646760	4556850
			6461190	9579075	6481590
			8961975	6274020	12374130
			9826170	7903215	9819795
			7723950	8153370	8806680
			9065505	8358645	10039100
			7923105	9521445	8862015
			12155340	7117815	6703695
			7335330	8529495	15896440
			6959715	7732365	5154060
			7504650	9410010	11707050
			6415035	9012210	8521080
			7513065	12745660	7838955
			7659435	8506035	4105245
			7699980	4979385	8885475
				12144120	8294640
				6014430	16017570
				8916585
				9722385
				10844130
				8705700
Biological replicate4		injected RNA	un-injected	control RNA beta-cat	CXCR4a,CXCl12b beta-cat
			9754005	9301890	5591895
			12111740	11950320	6381630
			12021720	9235335	6044775
			12796660	11144780	7898625
			9879975	8314020	6554520
			11472200	5685990	8102115
			7768575	9661440	6191910
			10143390	14493690	14010980
			12132390	9418935	4737645
			10547820	10119160	7769595
			12321600	7144335	8089875
			9230745	10280320	16638240
			9909045	13612410	6543045
			9251400	12789520	9774915
			8543520	10341270	7822380
			10901500	8242110	6174060
				9337335	7572735
				11345200	6560640
				5719650	6076395
				12697980	5222655
				10188780	7002300
				9482685
				9761910

## Sheet: C
Raw data refers to the graph in figure 4C
nuber of pixels showing gfp expression above autothreshold
Biological replicate1		injected RNA	un-injected	control RNA beta-cat	CXCR4b CXCl12a, beta cat
			4310847	2464047	2590201
			5158637	7070259	2166936
			3723852	3430475	2965272
			4569747	4843029	2635902
			4902964	2977501	4590032
				6248442	2941327
				5201044	2123855
				2843202	2467888
				5744919	3938378
				4680348	3635782
					2361593
					3028094
					2607542
					2176724
Biological replicate2		injected RNA	un-injected	control RNA beta-cat	CXCR4b CXCl12a, beta cat
			4477287	4881561	2740444
			1966204	6138276	2585492
			6374626	6633729	6315321
			6148548	6696520	2675585
			5202173	9778330	3669093
			6619950	6577871	3046680
			4589162	9696310	3267176
			5148691	9045542	3818755
			4417601	6650036	3932467
Biological replicate3		injected RNA	un-injected	control RNA beta-cat	CXCR4b CXCl12a, beta cat
			5476090	4605258	3581097
			3871067	7560826	3875002
			4268102	6414939	3851615
			4882311	5170028	3743898
			3956121	4889664
			5427526	8149429
			5337293	3215725
				3457072

## Sheet: D
data refers to the graph in figure 4D
nuber of pixels showing gfp expression above autothreshold
Biological replicate1		injected RNA	un-injected	control RNA beta-cat	CCR9,CCl25 beta-cat
			12383820	12041860	9125685
			10805120	12871120	12406000
			17373400	15025110	11556340
			12166300	14138980	10661550
			10333620	8888535	14046930
			11367390	13879650	6777390
			15091660	11292680	7372560
			11198840	15277300	8400465
			18513760	16052760	12553140
			13671320	10791090	10622020
			14908060	14488340	9954690
			13991850	15924500	8575395
			12030390	12045690	12342510
			14380980	13651420	13602460
			16911600	17922420	17969850
			11594340	20279130	6745005
			9952395	16967440	15358650
			11876620	12018660	7198395
				22262520	11462760
				19977460	10144160
				10729120	13887560
				12065320	8174280
				17936440
Biological replicate2		injected RNA	un-injected	control RNA beta-cat	CCR9,CCl25 beta-cat
			19147700	10777060	18877650
			16764720	8546580	18273300
			12515660	11887840	12492700
			15747020	16286850	14130820
			12870360	10114320	7575030
			11120300	24272180	14678310
			11986020	18980920	11027730
			14548000	14229260
			13426260	14313920
			17037820
			20446920
			13887040
			11705260
			13671570
			18658600
			16642580
			14159640
Biological replicate3		injected RNA	un-injected	control RNA beta-cat	CCR9,CCl25 beta-cat
			7155300	10930830	8871195
			8827590	8797245	8683770
			8563410	3872940	9368190
			6236280	6109035	9119055
			6855420	13361490	6733530
			8400210	9817755	7174425
			7791525	14658930	7608180
			6980115	4420680	4046595
			9537255	12422320	5651310
			5294820	9427860	5997345
			12455980	9012720	7859100
			5412120	11829700	4416345
			6557835		5945325
			8106705		7643880
			3831885		5784675
			5505705		7621950
			9955200		6478530
			8782200		11899060
Biological replicate4		injected RNA	un-injected	control RNA beta-cat	CCR9,CCl25 beta-cat
			4553535	17034260	14942740
			8436675	24074300	15752620
			10621520	9334785	14665560
			10350700	20590740	20426520
			7867260	25273300	13839100
			10904820	18185320	5471790
			9487530	13651420	17297160
			6881430	18306200	13190130
			8733240	11233260	19807640
			7715535	11015240	24160230
			8535870	25391370	6393870
			10079900	6285495	23542360
			10026370	26895620	7382250
			10212500	32699420	21424340
			11257480	9480645	9250380
			9360795	15651390	14857830
			8552445	8791125
			8633280
