# Supplementary material for: Spatio-temporal regulation of concurrent developmental processes by generic signaling downstream of chemokine receptors
Source: eLife. 2018 Jun 6;7:e33574. doi: 10.7554/eLife.33574 (PMC5990360; doi:10.7554/eLife.33574)
Supplement: Figure 4—figure supplement 1—source data 1. — Three biological replicates are presented for each experiment. [file elife-33574-fig4-figsupp1-data1.xlsx]

## Sheet: B
raw data referes to the graph in figure4_figure supplement1
						CCR7-/-				WT
RawIntDen: number of pixels showing GFP expression above threshold
CCR7-/- and WT embryos were sensitised with beta-cat							RawIntDen				RawintDen
						1	19108170			1	7676010
						2	20072580			2	10090605
						3	11536455			3	11649165
			Biological replicate1			4	19459050			4	1761795
							RawintDen				RawintDen
						1	15863715			1	6122295
						2	34823820			2	8212178
						3	17665125			3	554625
						4	4071840			4	13410580
			Biological replicate2			5	15787585			5	13241735
			Biological replicate3
							RawintDen				RawintDen
						1	14773935			1	10347900
						2	22008795			2	8546325
						3	19307325			3	7512045
						4	19009740			4	9025215
						5	17458575			5	8737830
						6	16342440				6538965
						7	16316685				9147360
						8	17362440				12202770
						9	26216295
						10	14945295
						11	19228275
						12	19673250
						13	17434350
						14	16092540
						15	18937830
						16	14972070
						17	15301530
						18	23136150
						19	14092320
						20	16089225
