# Supplementary material for: Spatio-temporal regulation of concurrent developmental processes by generic signaling downstream of chemokine receptors
Source: eLife. 2018 Jun 6;7:e33574. doi: 10.7554/eLife.33574 (PMC5990360; doi:10.7554/eLife.33574)
Supplement: Figure 5—source data 1. — Figure 5—source data 1B shows that Cxcr4b cannot direct PGCs expressing PTX towards the Cxcl12a expressing half. Figure 5—source data 1C shows that Cxcr4a cannot direct PGCs expressing ptx toward the Cxcl12b expressing embryo half. Figure 5—source data 1D shows that Ccr9 cannot direct PGCs expressing PTX toward the Ccl25 expressing embryo half. Figure 5—source data 1E shows that Ccr7 cannot direct PGCs expressing ptx toward Ccl19 expressing embryo half. Minimum of three biological replicates are presented for each experiment. [file elife-33574-fig5-data1.xlsx]

## Sheet: B
	data refers to the graph in figure 5B
	Biological replicate1		injected RNA	554 A918						CXCR4b,Cxcl12a+ptx					CXCR4b,Cxcl12a+ptx
	in = PGCs inside ligand expressing area			in	out	total	percent		in	out	total	percent		in	out	total	percent
	out = PGCs outside ligand expressing area			0	12	12	0		21	5	26	80.7692		7	9	16	43.75
	percent = % PGCs in ligand expressing area			21	9	30	70		21	6	27	77.7778		16	3	19	84.2105
				9	10	19	47.3684		15	0	15	100		7	5	12	58.3333
				8	10	18	44.4444		21	8	29	72.4138		10	14	24	41.6667
				9	14	23	39.1304		16	7	23	69.5652		14	4	18	77.7778
				6	5	11	54.5455		15	5	20	75		6	14	20	30
				20	1	21	95.2381		22	0	22	100		14	12	26	53.8462
				0	17	17	0		16	8	24	66.6667		12	5	17	70.5882
				0	17	17	0				0	#DIV/0!		8	2	10	80
				8	6	14	57.1429		sum		186			17	6	23	73.913
				9	6	15	60							16	12	28	57.1429
						0	#DIV/0!							sum		213
						0	#DIV/0!
						0	#DIV/0!
						0	#DIV/0!
				sum		197
	Biological replicate2		injected RNA	554 A918						CXCR4b,Cxcl12a+ptx					CXCR4b,Cxcl12a+ptx
				in	out	total	percent		in	out	total	percent		in	out	total	percent
				19	0	19	100		12	13	25	48		22	8	30	73.3333
				9	1	10	90		27	2	29	93.1034		0	13	13	0
				3	30	33	9.09091		15	7	22	68.1818		21	19	40	52.5
				23	16	39	58.9744		43	1	44	97.7273		15	6	21	71.4286
				15	4	19	78.9474		21	2	23	91.3043		26	2	28	92.8571
						0	#DIV/0!				0	#DIV/0!		4	14	18	22.2222
						0	#DIV/0!				0	#DIV/0!				0	#DIV/0!
						0	#DIV/0!				0	#DIV/0!		sum		150
						0	#DIV/0!				0	#DIV/0!
						0	#DIV/0!		sum		143
						0	#DIV/0!
						0	#DIV/0!
						0	#DIV/0!
						0	#DIV/0!
						0	#DIV/0!
				sum		120
	Biological replicate3		injected RNA	554 A918						CXCR4b,Cxcl12a+ptx					CXCR4b,Cxcl12a+ptx
				in	out	total	percent		in	out	total	percent		in	out	total	percent
				21	0	21	100		23	2	25	92		16	22	38	42.1053
				2	8	10	20		22	0	22	100		15	28	43	34.8837
				12	1	13	92.3077		38	4	42	90.4762		24	4	28	85.7143
				14	18	32	43.75		25	0	25	100		17	11	28	60.7143
				18	0	18	100		34	19	53	64.1509		2	18	20	10
				11	12	23	47.8261		21	2	23	91.3043		11	8	19	57.8947
				22	16	38	57.8947		7	28	35	20				0	#DIV/0!
				35	31	66	53.0303		28	2	30	93.3333		sum		176
						0	#DIV/0!		29	0	29	100
						0	#DIV/0!		23	3	26	88.4615
						0	#DIV/0!		37	3	40	92.5
						0	#DIV/0!		sum		350
						0	#DIV/0!
						0	#DIV/0!
						0	#DIV/0!
				sum		221

## Sheet: C
data refers to the graph in figure 5C
Biological replicate1		injected RNA	control RNA						CXCR4a,Cxcl12b+ptx					CXCR4a,Cxcl12b+ptx
in = PGCs inside ligand expressing area			in	out	total	percent		in	out	total	percent		in	out	total	percent
out = PGCs outside ligand expressing area			10	5	15	66.6667		22	0	22	100		5	5	10	50
percent = % PGCs in ligand expressing area			4	3	7	57.1429		6	0	6	100		7	16	23	30.4348
			13	8	21	61.9048		8	0	8	100		9	2	11	81.8182
			7	3	10	70		21	3	24	87.5		12	17	29	41.3793
			1	7	8	12.5
			4	11	15	26.6667
			3	7	10	30
			21	2	23	91.3043							sum		73
			16	16	32	50
			12	7	19	63.1579		sum		60
			21	10	31	67.7419
			0	4	4	0
			1	10	11	9.09091
			3	16	19	15.7895
			4	0	4	100
			sum		229
Biological replicate2		injected RNA	control rna						CXCR4a,Cxcl12b+ptx					CXCR4a,Cxcl12b+ptx
			in	out	total	percent		in	out	total	percent		in	out	total	percent
			12	19	31	38.7097		9	0	9	100		11	0	11	100
			8	0	8	100		30	1	31	96.7742		9	0	9	100
			19	17	36	52.7778		23	0	23	100		21	5	26	80.7692
			22	13	35	62.8571		33	1	34	97.0588		4	19	23	17.3913
			12	8	20	60		24	4	28	85.7143		10	4	14	71.4286
			6	2	8	75		22	0	22	100		16	19	35	45.7143
			13	13	26	50		24	2	26	92.3077
			13	8	21	61.9048							sum		118
			10	8	18	55.5556
								sum		173
			sum		203
Biological replicate3		injected RNA	control rna						CXCR4a,Cxcl12b+ptx					CXCR4a,Cxcl12b+ptx
			in	out	total	percent		in	out	total	percent		in	out	total	percent
			23	18	41	56.0976		24	0	24	100		13	18	31	41.9355
			32	25	57	56.1404		47	3	50	94		17	16	33	51.5152
			25	21	46	54.3478		23	0	23	100		20	24	44	45.4545
			2	26	28	7.14286		38	5	43	88.3721		4	12	16	25
			25	20	45	55.5556		14	11	25	56		13	11	24	54.1667
			10	24	34	29.4118				0	#DIV/0!		10	0	10	100
			17	13	30	56.6667				0	#DIV/0!				0	#DIV/0!
			9	0	9	100				0	#DIV/0!		sum		158
			19	24	43	44.186				0	#DIV/0!
			10	7	17	58.8235		sum		165
					0	#DIV/0!
					0	#DIV/0!
					0	#DIV/0!
					0	#DIV/0!
					0	#DIV/0!
			sum		350

## Sheet: D
data refers to the graph in figure 5D
Biological replicate 1		injected RNA	control RNA						CCR9,CCl25+ptx					CCR9 CCL25
in = PGCs inside ligand expressing area			in	out	total	percent		in	out	total	percent		in	out	total	percent
out = PGCs outside ligand expressing area			11	12	23	47.8261		8	2	10	80		18	0	18	100
percent = % PGCs in ligand expressing area			9	0	9	100		12	12	24	50		11	0	11	100
			16	6	22	72.7273		21	14	35	60		23	6	29	79.3103
			0	8	8	0		12	0	12	100		24	0	24	100
			2	9	11	18.1818		0	14	14	0				0	#DIV/0!
			5	4	9	55.5556		8	2	10	80		sum		82
			0	21	21	0		0	8	8	0
			11	4	15	73.3333		13	2	15	86.6667
					0	#DIV/0!		14	6	20	70
					0	#DIV/0!		10	13	23	43.4783
					0	#DIV/0!		sum		171
					0	#DIV/0!
			sum		118
Biological replicate 2		injected RNA	control RNA						CCR9,CCl25+ptx					CCR9
			control RNA											CCL25
			in	out	total	percent		in	out	total	percent		in	out	total	percent
			3	3	6	50		12	8	20	60		21	0	21	100
			5	17	22	22.7273		14	10	24	58.3333		16	6	22	72.7273
			7	18	25	28		8	1	9	88.8889		23	0	23	100
			0	26	26	0		17	1	18	94.4444		24	5	29	82.7586
			0	14	14	0		7	14	21	33.3333		20	0	20	100
			10	0	10	100		0	15	1	0		23	6	29	79.3103
			7	10	17	41.1765		13	5	18	72.2222		24	8	32	75
			10	8	18	55.5556		2	2	4	50		18	2	20	90
			13	0	13	100		0	10	10	0		22	2	24	91.6667
			2	6	8	25		0	11	11	0		17	0	17	100
			3	4	7	42.8571		15	1	16	93.75		23	2	25	92
			15	11	26	57.6923		4	15	19	21.0526		22	5	27	81.4815
			24	14	38	63.1579		sum		171			14	0	14	100
			14	0	14	100							18	3	21	85.7143
			8	6	14	57.1429							11	8	19	57.8947
			sum		258								31	2	33	93.9394
													sum		376
Biological replicate 3		injected RNA	control RNA						CCR9,CCl25+ptx					CCR9 CCL25
			in	out	total	percent		in	out	total	percent		in	out	total	percent
			12	9	21	57.1429		1	11	12	8.33333		18	9	27	66.6667
			0	18	18	0		9	19	28	32.1429		28	1	29	96.5517
			7	4	11	63.6364		18	0	18	100		13	0	13	100
			1	18	19	5.26316		21	2	23	91.3043		15	2	17	88.2353
			7	10	17	41.1765		15	8	23	65.2174		38	9	47	80.8511
			5	4	9	55.5556		23	3	26	88.4615		23	0	23	100
			14	6	20	70		10	6	16	62.5		12	0	12	100
			30	17	47	63.8298		2	5	7	28.5714		sum		168
			9	11	20	45		4	2	6	66.6667
			0	16	16	0		sum		159
			14	8	22	63.6364
			sum		220

## Sheet: E
data refers to the graph in figure 5E
				control RNA
Biological replicate1		injected RNA								CCR7,CCl19					CCR7,CCl19+ptx
				in	out	total	percent		in	out	total	percent		in	out	total	percent
in = PGCs inside ligand expressing area				12	14	26	46.1538		5	1	6	83.3333		10	5	15	66.6667
out = PGCs outside ligand expressing area				0	13	13	0		8	0	8	100		8	18	26	30.7692
percent = % PGCs in ligand expressing area				7	12	19	36.8421		3	14	17	17.6471		5	9	14	35.7143
				15	0	15	100		9	7	16	56.25		1	5	6	16.6667
				19	11	30	63.3333		10	2	12	83.3333		5	6	11	45.4545
				11	13	24	45.8333		11	2	13	84.6154		14	8	22	63.6364
				11	6	17	64.7059		12	0	12	100
				2	5	7	28.5714
				4	14	18	22.2222							sum		94
				13	10	23	56.5217
				4	6	10	40
				3	4	7	42.8571
				11	19	30	36.6667
				total		239
									sum		84
Biological replicate2		injected RNA		control RNA						CCR7,CCl19					CCR7,CCl19+ptx
				in	out	total	percent		in	out	total	percent		in	out	total	percent
				0	10	10	0		19	2	21	90.4762		17	5	22	77.2727
				25	2	27	92.5926		14	7	21	66.6667		10	1	11	90.9091
				2	7	9	22.2222		12	1	13	92.3077		1	2	3	33.3333
				8	3	11	72.7273		12	3	15	80		18	2	20	90
				5	4	9	55.5556		12	9	21	57.1429		2	6	8	25
				18	6	24	75		4	6	10	40		21	19	40	52.5
				7	18	25	28		8	13	21	38.0952		11	6	17	64.7059
				9	12	21	42.8571		18	7	25	72		0	5	5	0
				1	20	21	4.7619		12	13	25	48
				sum		157			8	1	9	88.8889		sum		126
									21	3	24	87.5
									sum		205
Biological replicate3		injected RNA		control RNA						CCR7,CCl19					CCR7,CCl19+ptx
				in	out	total	percent		in	out	total	percent		in	out	total	percent
				9	21	30	30		13	17	30	43.3333		9	1	10	90
				8	13	21	38.0952		22	9	31	70.9677		18	25	43	41.8605
				15	0	15	100		12	0	12	100		19	8	27	70.3704
				12	21	33	36.3636		10	1	11	90.9091		11	8	19	57.8947
				19	2	21	90.4762		11	10	21	52.381		15	0	15	100
				9	3	12	75		17	0	17	100		8	7	15	53.3333
				6	12	18	33.3333		18	8	26	69.2308		4	13	17	23.5294
				1	19	20	5		4	13	17	23.5294		21	0	21	100
				13	5	18	72.2222
				9	0	9	100							sum		167
				20	1	21	95.2381
				sum		218
									sum		165
Biological replicate4		injected RNA		control RNA						CCR7,CCl19					CCR7,CCl19+ptx
				in	out	total	percent		in	out	total	percent		in	out	total	percent
				2	7	9	22.2222		13	0	13	100		12	4	16	75
				15	13	28	53.5714		14	0	14	100		10	5	15	66.6667
				11	14	25	44		12	0	12	100		12	6	18	66.6667
				10	16	26	38.4615		15	0	15	100		10	3	13	76.9231
				6	13	19	31.5789		17	7	24	70.8333		13	10	23	56.5217
				7	17	24	29.1667		14	0	14	100		6	5	11	54.5455
				18	3	21	85.7143		5	17	22	22.7273		6	8	14	42.8571
				1	11	12	8.33333		8	7	15	53.3333		12	6	18	66.6667
				8	8	16	50				0	#DIV/0!		6	8	14	42.8571
						0	#DIV/0!				0	#DIV/0!		sum		142
						0	#DIV/0!				0	#DIV/0!
						0	#DIV/0!
				sum		180
									sum		129
