# Supplementary material for: Spatio-temporal regulation of concurrent developmental processes by generic signaling downstream of chemokine receptors
Source: eLife. 2018 Jun 6;7:e33574. doi: 10.7554/eLife.33574 (PMC5990360; doi:10.7554/eLife.33574)
Supplement: Figure 5—figure supplement 1—source data 1. — The data shows that PGCs expressing Cxcr4a are present at ectopic locations within the embryo. Three biological replicates are presented. [file elife-33574-fig5-figsupp1-data1.xlsx]

## Sheet: B
	raw data referes to the graph in figure5_figure supplement1
	Biological replicate1		injected RNA			Cxcr4b-80pg					cxcr4a-80pg
	in = PGCs inside gonad region				in	out	total	%out		in	out	total	%out
	out = PGCs outside gonad region				16	5	21	23.8095		6	6	12	50
	% out = PGCs outside gonad region				17	2	19	10.5263		14	14	28	50
					6	12	18	66.6667		0	5	5	100
					13	19	32	59.375		9	15	24	62.5
					10	2	12	16.6667		3	4	7	57.1429
					9	0	9	0		9	8	17	47.0588
					8	2	10	20		6	11	17	64.7059
					10	0	10	0		13	2	15	13.3333
					18	0	18	0		12	3	15	20
					11	0	11	0		11	2	13	15.3846
					12	5	17	29.4118		10	7	17	41.1765
					8	2	10	20		8	4	12	33.3333
					10	3	13	23.0769		10	9	19	47.3684
					16	1	17	5.88235		13	6	19	31.5789
					15	2	17	11.7647		12	2	14	14.2857
					7	1	8	12.5		1	5	6	83.3333
					8	1	9	11.1111		5	4	9	44.4444
					9	4	13	30.7692		8	6	14	42.8571
					13	3	16	18.75		5	16	21	76.1905
					8	0	8	0		0	6	6	100
					5	0	5	0		13	5	18	27.7778
					15	0	15	0		1	8	9	88.8889
							308			12	0	12	0
												329
	Biological replicate2		injected RNA			Cxcr4b-80pg					cxcr4a-80pg
					in	out	total	%out		in	out	total	%out
					11	0	11	0		6	15	21	71.4286
					3	0	3	0		4	4	8	50
					4	0	4	0		5	5	10	50
					8	0	8	0		7	0	7	0
					7	1	8	12.5		14	3	17	17.6471
					6	0	6	0		10	3	13	23.0769
					9	2	11	18.1818		2	6	8	75
					4	0	4	0		4	0	4	0
					8	0	8	0		7	3	10	30
					3	0	3	0		4	3	7	42.8571
					6	1	7	14.2857		7	2	9	22.2222
					8	0	8	0		3	7	10	70
					3	3	6	50		5	0	5	0
					6	0	6	0		0	2	2	100
					10	0	10	0		5	2	7	28.5714
					9	0	9	0		4	4	8	50
							0	#DIV/0!				146
							112	0
	Biological replicate3		injected RNA			Cxcr4b-80pg					cxcr4a-80pg
					in	out	total	%out		in	out	total	%out
					9	0	9	0		10	3	13	23.0769
					13	2	15	13.3333		7	3	10	30
					16	0	16	0		8	9	17	52.9412
					17	4	21	19.0476		3	5	8	62.5
					10	0	10	0		13	5	18	27.7778
					13	4	17	23.5294		11	5	16	31.25
					4	2	6	33.3333		13	7	20	35
					11	2	13	15.3846		0	5	5	100
					8	4	12	33.3333		5	5	10	50
					14	0	14	0		11	6	17	35.2941
					13	2	15	13.3333		6	7	13	53.8462
					12	0	12	0		9	3	12	25
					11	0	11	0		8	4	12	33.3333
					16	0	16	0		7	2	9	22.2222
					12	0	12	0		13	9	22	40.9091
					14	2	16	12.5		9	9	18	50
					6	8	14	57.1429		5	11	16	68.75
							229			4	97	101	96.0396
										8	3	11	27.2727
												348
