# Supplementary material for: Spatio-temporal regulation of concurrent developmental processes by generic signaling downstream of chemokine receptors
Source: eLife. 2018 Jun 6;7:e33574. doi: 10.7554/eLife.33574 (PMC5990360; doi:10.7554/eLife.33574)
Supplement: Figure 6—source data 1. — Figure 6—source data 1B contains data showing the proportion of cxcr4b-/- and WT embryos expressing control or lpps RNA that completed gastrulation between 9.5 hpf and 11 hpf. Figure 6D—source data 1 presents data showing the number of somites in cxcr4b-/- and WT 12 hpf embryos expressing control or lpps RNA. Three biological replicates are presented for each experiment. [file elife-33574-fig6-data1.xlsx]

## Sheet: B
Raw data refers to the graph in figure 6B
reached bud = embryos reached bud stage
% reached bud = % embryos reached bud stage
total no. = total number of embryos
				GASTRULATION DELAY
							AB							Cxcr4b-/-
Biological replicate 1					A918			wunen				A918				wunen
				hpf	reached bud	total no.	% reached bud	reached bud	total no.	% reached bud	hpf	reached bud	total no.	% reached bud	reached bud	total no.	% reached bud
				9.5	0	22	0	0	20	0	9.5	0	22	0	0	22	0
				9.75	5	22	22.7273	0	20	0	9.75	0	22	0	0	22	0
				10	15	22	68.1818	3	20	15	10	2	22	9.09091	0	22	0
				10.25	22	22	100	11	20	55	10.25	20	22	90.9091	2	22	9.09091
				10.5	22	22	100	17	20	85	10.5	22	22	100	3	22	13.6364
				10.75	22	22	100	17	20	85	10.75	22	22	100	4	22	18.1818
				11	22	22	100	18	20	90	11	22	22	100	4	22	18.1818
				GASTRULATION DELAY
							AB							Cxcr4b-/-
Biological replicate 2					A918			wunen				A918				wunen
				hpf	reached bud	total no.	% reached bud	reached bud	total no.	% reached bud	hpf	reached bud	total no.	% reached bud	reached bud	total no.	% reached bud
				9.5	0	22	0	0	22	0	9.5	0	22	0	0	22	0
				9.75	0	22	0	0	22	0	9.75	0	22	0	0	22	0
				10	15	22	68.1818	7	22	31.8182	10	9	22	40.9091	1	22	4.54545
				10.25	21	22	95.4545	16	22	72.7273	10.25	22	22	100	6	22	27.2727
				10.5	21	22	95.4545	22	22	100	10.5	22	22	100	9	22	40.9091
				10.75	22	22	100	22	22	100	10.75	22	22	100	13	22	59.0909
				11	22	22	100	22	22	100	11	22	22	100	14	22	63.6364
				GASTRULATION DELAY
							AB							Cxcr4b-/-
Biological replicate 3					A918			wunen				A918				wunen
				hpf	reached bud	total no.	% reached bud	reached bud	total no.	% reached bud	hpf	reached bud	total no.	% reached bud	reached bud	total no.	% reached bud
				9.5	0	22	0	0	22	0	9.5	0	22	0	0	22	0
				9.75	0	22	0	0	22	0	9.75	0	22	0	0	22	0
				10	15	22	68.1818	7	22	31.8182	10	9	22	40.9091	1	22	4.54545
				10.25	21	22	95.4545	16	22	72.7273	10.25	22	22	100	6	22	27.2727
				10.5	21	22	95.4545	22	22	100	10.5	22	22	100	9	22	40.9091
				10.75	22	22	100	22	22	100	10.75	22	22	100	13	22	59.0909
				11	22	22	100	22	22	100	11	22	22	100	14	22	63.6364

## Sheet: D
Raw data refers to the graph in figure 6D
numbers represent number of somites at 12hpf
wunen = embyos overexpressing lpps
control = embryos overexpressing control RNAs
biological replicate 1					AB		ody-/-
					wunen	control	wunen	control
					6	5	4	6
					6	6	6	6
					6	7	6	6
					5	4	6	6
					5	6	6	0
					6	6	4	6
					6	6	6	4
					6	6	3	6
					6	6	4	7
					6	4	2	5
					5	4	4	6
					5	5	4	7
					7	5	5	6
					6	5	4	5
					6	5	5	6
					6	6	5	6
					5	6	6	6
					5	6	6	6
					6	6	4
					6	6	3
					6	5
biological replicate 2					AB		ody-/-
					wunen	control	wunen	control
					6	6	4	5
					6	6	3	5
					6	5	3	6
					5	6	3	5
					7	6	4	5
					6	6	5	6
					5	7	4	5
					0	5	4	5
					6	6	4	5
					6	6	3	5
					6	6	4	5
							4	5
							4	5
							4	6
							4	5
							3
							4
biological replicate 3					AB		ody-/-
					wunen	control	wunen	control
					6	7	6	5
					6	6	6	6
					6	6	5	6
					7	6	5	4
					6	6	5	4
					7	7	6	6
					6	6	4	6
					6	6	6	3
					5	0	5	4
					6	5	5	6
					6	7	6	5
					6	6	6	5
					5	6	6	5
					6	6	6	6
					6	5	7	5
					7		6	6
					6		6	5
					6		6
					6
					5
					5
