# Supplementary material for: Spatio-temporal regulation of concurrent developmental processes by generic signaling downstream of chemokine receptors
Source: eLife. 2018 Jun 6;7:e33574. doi: 10.7554/eLife.33574 (PMC5990360; doi:10.7554/eLife.33574)
Supplement: Figure 7—source data 1. — Figure 7—source data 1A,B,C contains data from 180 min long time-lapse movies. The data represent number of PGCs that turned away or remained within the Cxcl12a expressing region. 1 out of 16 blastomeres was injected with high (400 pg) or low (25 pg) amounts of RNA encoding for Cxcl12a as well as with RNA encoding for the activated version of TARAM-A that direct the cells to the endodermal lineage. Figure 7—source data 1E presents the intensity of the mcherry F’ signal and Cxcr4b-EGFP signal on the membrane of PGCs exposed to the low or high amount of Cxcl12a. A minimum of three biological replicates are presented for each experiment. [file elife-33574-fig7-data1.xlsx]

## Sheet: fig_7A,B,C_source data1
Raw data refers to figure 7A, B, C
					cxcl12-high					cxcl12-low								cxcl12-high		cxcl12-low
																		stay in		stay in
biological replicate 1				embryo no.	track no.	no. of U turns to go away	stay in	go out	embryo no.	track no.	no. of U turns to go away	stay in	go out				1	N	1	Y
stay in = PGCs stay inside cxcl12 expressing region				400-2.3	0	2	N	Y	25-3.1	0	0	Y					2	N	2	Y
go out = PGC leaving cxcl12 expresing region									25-4	0	0	Y					3	N	3	Y
N= NO									7	0	0	Y					4	N	4	Y
Y= YES									8	0	0	Y					5	N	5	Y
									9.1	0	0	Y					6	N	6	Y
									9.1	1	0	Y					7	N	7	Y
									9.2	0	0	Y					8	N	8	Y
									9.2.	1	0	Y					9	N	9	Y
																	10	N	10	Y
																	11	N	11	Y
																	12	N	12	N
					cxcl12-high					cxcl12-low							13	N	13	Y
biological replicate 2																	14		14	Y
				embryo no.	track no.	no. of U turns to go away	stay in	go out	embryo no.	track no.	no. of U turns to go away	stay in	go out				15	N	15	Y
				400-3A	0	0	N	Y									16	N	16	Y
					1	1	N										17	N	17	Y
				400-3B													18	N	18	Y
					3	0	N										19	N	19	Y
					2	0	N										20	N	20	Y
					4	1	N										21	Y	21	Y
																	22	N	22	Y
																	23	N	23	Y
																	24	N	24	Y
																	25	N	25	Y
																	26	N	26	Y
																	27	N	27	Y
					cxcl12-high					cxcl12-low							28	N	28	Y
biological replicate 3																	29	N	29	Y
				embryo no.	track no.	no. of U turns to go away	stay in	go out	embryo no.	track no.	no. of U turns to go away	stay in	go out				30	N	30	Y
									3.1	1	0	Y					31	N	31	Y
									4.1	1	0	Y					32	N	32	Y
				1.2	0	1	N										33	N	33	Y
				1.2	1	1	N			2	0	Y					34	N	34	Y
				1.3	1	1	N		4.3	0	2	N					35	N	35	Y
				1.4	2	1	N			1	0	Y					36	Y	36	Y
					3	2	N			2	0	Y					37	Y	37	Y
					4	1	N			3	0	Y					38	Y	38	Y
					5	2	N		5,	2	0	Y					39	Y		97.3684
				1.6	35	0	Y			3	0	Y					40	N
					42	0	N			4	0	Y					41	N
				1.6b	2	1	N			6	0	Y					42	N
										10	0	Y					43	N
																	44	N
				1.7A	1	2	N		5	2	0	Y					45	N
										4	0	Y					46	N
										6	0	Y					47	N
										7	0	Y					48	N
										8	0	Y					49	N
																		0.12224
					cxcl12-high					cxcl12-low
biological replicate 4
				embryo no.	track no.	no. of U turns to go away	stay in	go out	embryo no.	track no.	no. of U turns to go away	stay in	go out
				4_3	0	1	N		1	0	0	Y
				4_4	0	0	N		2_1	0	0	Y
				1_3	0	0	N			1	0	Y
					1	0	Y			2	0	Y
				1_2	0	1	N			3	0	Y
					1	0	N			4	0	Y
				3_1a	1	0	N		3	1	0	Y
					4	1	N			2	0	Y
					7	0	N			3	0	Y
				3_2A	0	0	N
					3	0	N
				3_2B	7	1	N
					14	1	N
					11	1	N
					0	0	N
					10	1	N
				3_3	13	1	N
				5_4	0	1	N
				5_5	0	0	Y
				6_1	0	0	Y
				6_1	0	0	Y
				6_1	0	0	Y
					cxcl12-high					cxcl12-low
biological replicate 5
				embryo no.	track no.	no. of U turns to go away			embryo no.	track no.	no. of U turns to go away	stay in	go out
				1_1	11	0	N		2_1	5	0	Y
				1_2	2	3	N			10	0	Y
				2_1	5	0	N		3_1	0	0	Y
					7	0	N			1	0	Y
				2_3	8	2	N
				2_7	3	1	N
					2	2	N
					6	2	N
				2_8	0	2	N
					2	2	N

## Sheet: fig_7E_source data1
Raw data refers to the graph in figure 7E
numbers represent intensity of flourescence signal
561= 561 laser, m-cherry F' signal
488= 488 laser, cxcr4b-EGFP signal
Biological replicate 1				25pg	Frame	561	488	488/561		400pg	Frame	561	488	488/561
				emb_2_1_re	9	127.509	108.084	0.847658		emb_1_1	12	182.889	109.463	0.598522
				emb_2_2	10	122.39	105.59	0.862734		emb1_1	9	187.287	107.992	0.576612
				emb_2_3	9	159.52	131.795	0.826197		emb1_2	9	192.977	108.939	0.564518
				emb_5_1	8	130.714	118.55	0.906942		emb1_2	16	185.433	111.645	0.602077
				emb_5_2	8	138.499	124.854	0.901479		emb_1_3	9	142.303	106.171	0.746091
				emb_6_1	9	129.013	116.511	0.903095		emb_2_2	8	204.775	119.243	0.582312
				emb_7_1	7	129.253	107.484	0.831578		emb_2_2	8	229.763	123.505	0.537532
				emb_7_2	8	137.354	107.483	0.782525		emb_2_3	8	208.325	120.125	0.576623
				emb_8_1	13	199.285	121.873	0.611551		emb_3_1	12	149.365	108.88	0.728953
				emb_3_1	8	161.438	138.412	0.857369		emb_3_1	14	145.863	107.943	0.74003
										emb3_2	7	163.663	108.099	0.660497
										emb_4_1	8	171.559	121.395	0.707599
										emb_5_1	1	124.811	104.885	0.840351
										emb_5_1	4	120.237	104.661	0.870456
										emb_5_1	6	145.717	107.383	0.736928
										emb_5_2	13	121.486	105.485	0.868289
										emb_5_2	8	121.004	106.145	0.877202
										emb_5_2	4	139.168	105.096	0.755174
										emb_6_1	12	162.183	108.824	0.670995
										emb_6_1	7	149.189	107.718	0.722024
										emb_6_1	7	144.715	107.899	0.745597
										emb_6_2	8	163.94	109.868	0.670172
										emb_6_2	8	152.204	109.355	0.718477
										emb_7_3	6	154.586	108.614	0.702612
										emb_7_3	11	154.366	107.465	0.69617
Biological replicate 2
				25pg	Frame	561	488	488/561		400pg	Frame	561	488	488/561
				emb1_1	8	160.714	228.068	1.41909		emb1_1	7	158.003	111.048	0.702822
				emb2_1	8	140.113	128.923	0.920136		emb1_2	8	173.408	109.307	0.630346
				emb2_2	9	125.194	111.732	0.892471		emb1_3	7	152.586	110.491	0.724123
				emb3_4	7	122.914	108.449	0.882316		emb1_3	7	164.675	111.635	0.677911
				emb3_4	1	118.907	107.034	0.900149		emb1_5	7	135.187	108.481	0.802451
				emb_4_1	7	125.221	119.018	0.950464		emb2_1	8	129.447	106.534	0.822993
				emb4_2	8	146.815	138.722	0.944876		emb_2_1	5	129.724	106.21	0.818738
				emb4_3	6	132.53	137.186	1.03513		emb_2_2	4	132.343	105.391	0.796347
				emb_4_4	6	125.736	129.359	1.02881		emb_2_2	8	147.311	107.232	0.727929
				emb_4_5	11	134.76	120.818	0.896542		emb_2_2	7	147.237	107.555	0.730489
				emb_5_1	7	165.322	131.619	0.796137		emb_2_2	11	113.039	103.16	0.912605
				emb_5_2	5	142.801	121.962	0.85407		emb_2_3	1	121.962	104.221	0.854537
				emb_5_2	8	130.818	114.604	0.876057		emb_2_3	9	118.995	105	0.88239
				emb_5_3	6	137.404	121.639	0.885265		emb_2_4	13	142.371	107.268	0.75344
				emb_5_4	6	120.533	113.326	0.940207		emb_2_5	6	132.234	106.776	0.807478
				emb_6_1	8	155.445	112.795	0.725626		emb_3_1	7	133.854	108.45	0.810211
				emb_6_2	8	189.175	188.217	0.994936		emb_3_1	7	113.016	106.185	0.939557
										emb_3_2	8	152.381	108.868	0.714446
										emb_4_1	6	161.001	108.046	0.671089
										emb_4_2	6	149.831	109.116	0.728261
										emb_4_2	6	138.904	108.943	0.784304
										emb_4_2	1	153.842	112.056	0.728384
										emb_4_4	3	133.306	109.009	0.817735
										emb_4_4	6	142.652	110.843	0.777017
										emb_5_1	4	112.991	106.804	0.945243
										emb_5_1	4	114.558	106.3	0.927914
										emb_5_1	8	204.95	109.5	0.534277
										emb_5_2	5	138.012	107.023	0.775462
										emb_5_3	8	123.894	103.471	0.835157
										emb_6_1	6	136.415	110.648	0.811113
										emb_6_2	7	135.744	107.806	0.794186
										emb_7_1	8	114.994	104.281	0.906839
Biological replicate 3				25pg	Frame	561	488	488/561		400pg	Frame	561	488	488/561
				emb1_1	5	144.68	118.538	0.819312		emb1_1	8	120.594	104.808	0.869098
				emb1_1	5	160.81	121.104	0.753087		emb1_2	7	115.52	104.691	0.906259
				emb1_1	8	138.042	116.16	0.841483		emb2_1	8	162.678	123.174	0.757164
				emb1_1	8	154.803	117.095	0.756413		emb_2_2	8	164.043	123.847	0.754967
				emb1_1	8	136.032	115.287	0.847499		emb5_2	11	140.931	132.339	0.939034
				emb_3_2	7	150.699	126.019	0.83623		emb5_2	7	149.337	131.505	0.880592
				emb_4_1	7	363.529	195.271	0.537154		emb_6_1	8	155.208	113.548	0.731586
				emb_4_1	15	173.319	114.218	0.659004		emb_6_1	8	144.195	114.006	0.790638
				emb_5_2	4	224.859	141.889	0.631013		emb_6_1	16	130.917	110.576	0.844627
										emb_6_2	1	140.087	114.527	0.817542
										emb_6_2	9	136.081	112.28	0.825097
										emb_6_3	9	134.872	115.311	0.854966
